# Supplementary material for: Establishing the Neck Disability Index as a Valid Tool for Assessing Persistent Neck Pain in the Albanian Population
Source: Medicina (Kaunas). 2025 May 22;61(6):955. doi: 10.3390/medicina61060955 (PMC12195372; doi:10.3390/medicina61060955)
Supplement: Supplementary file 1 [file medicina-61-00955-s001.zip]

Archive with 1 entries (1 files):
- medicina-3628290-supplementary.pdf
